# Supplementary material for: Mechanosensitive membrane domains regulate calcium entry in arterial endothelial cells to protect against inflammation
Source: J Clin Invest. 2024 May 21;134(13):e175057. doi: 10.1172/JCI175057 (PMC11213468; doi:10.1172/JCI175057)
Supplement: Supporting data values [file jci-134-175057-s280.xlsx]

## Sheet: Figure 1A
Caveolin-1 staining intensity (arbitrary units) for mouse arterial endothelium
Sample 1				Sample 2				Sample 3				Sample 4
	Upstream	Mid	Downstream		Upstream	Mid	Downstream		Upstream	Mid	Downstream		Upstream	Mid	Downstream
	0.820996	0.813188	0.992462		0.581322	0.931343	0.827369		0.487867	0.559066	0.948254		0.823003	0.677379	0.751063
	0.895499	0.755143	1.03862		0.545661	0.801305	1.32395		0.621549	0.575652	1.17087		0.718722	0.632345	0.589953
	0.252037	0.637083	1.4401		0.525559	1.05051	1.4865		0.694177	0.640803	0.987995		0.552822	0.646405	0.98769
	0.677761	0.873537	0.991358		0.142284	1.07151	1.11449		0.480306	0.670123	1.15865		0.378499	0.633262	0.80573
	0.770724	0.758068	0.962882		0.672711	0.578222	1.22771		0.372155	0.551108	1.3749		0.444925	0.976016	0.562084
	0.730061	0.537038	1.27074		0.823878	0.595669	1.28595		0.743761	0.738993	0.841835		0.553663	0.677711	0.952972
	0.63376	0.668512	1.31016		0.839788	0.705324	1.1091		0.405335	0.833476	1.16933		0.426099	0.67225	0.937951
	0.375409	0.410333	1.19278		0.482526	0.959041	0.723289		0.562288	0.731958	0.914769		0.382038	0.492886	1.07187
	0.91051	0.637712	0.935524		1.13524	0.777941	0.810677		0.321109	0.850007	1.03162		0.576388	0.706228	1.00289
	1.12106	0.930827	0.578811		0.433684	0.859842	1.29393		0.586147	0.719378	0.84304		0.695778	0.644435	0.927877
	0.729738	0.726817	1.16891		0.987853	0.700346	0.948942		0.751712	0.619855	0.957643		0.415436	0.976533	1.0304
	0.535042	0.702533	1.12449		0.393291	0.785475	1.49977		0.518944	0.854124	0.958075		0.666489	0.759097	0.721884
	0.443348	0.686426	1.1792		0.575453	1.00695	1.17701		0.563048	0.722831	1.05673		0.758558	0.514231	1.16353
	0.695003	0.633296	1.02857		0.52101	0.445985	1.06347		0.720085	0.83291	0.749085		0.343259	0.774132	1.74355
	1.27989	0.429054	1.00177		0.653901	0.623386	1.46802		0.703218	0.676236	0.748828		0.442297	0.976849	0.885317
	0.367077	0.390578	1.08966		0.767947	0.566001	1.36937		0.608774	0.868016	1.0877		0.331563	0.619853	0.954491
	0.782726	0.692793	1.03963		0.418029	0.712489	0.995852		0.514983	0.543103	1.10988		0.334066	0.73052	1.11908
	0.628734	0.820453	1.10313		1.50712	0.537693	0.628993		0.820995	0.750701	1.04859		0.404127	0.696752	1.14157
	0.878207	0.890212	1.06132		0.421001	0.77496	1.469		0.286779	0.656989	0.910299		0.466266	0.524163	1.02247
	0.620514	0.610394	1.08723		0.76636	0.733986	0.864697		0.657622	0.5367	1.24727		0.574596	0.774242	1.32216
	0.816807	0.909552	0.799552		0.7572	0.67663	1.08638		0.610983	0.651144	1.26169		0.537532	0.847821	1.01448
	1.12539	0.757929	1.00841		0.483794	0.585874	1.51217		0.74743	0.585872	0.873961		0.546935	0.638143	0.828652
	0.433136	0.693825	1.73218		1.05438	0.496451	0.908377		1.04147	0.852211	1.03291		0.478158	0.808354	1.48984
	0.369666	0.670323	1.0218		0.76612	0.686918	1.00991		0.755364	0.56686	0.811996		0.550857	0.796219	1.0735
	0.829607	0.828363	0.845947		0.527841	0.780544	1.12305		0.613219	0.761499	0.848463		1.12786	0.435079	0.923395
	0.685593	0.763588	1.24806		0.559941	0.759381	1.08539		0.65918	0.8408	1.17061		0.595607	0.915352	0.979997
	0.551985	0.603987	1.13111		1.0195	0.646853	0.817472		0.651911	0.727132	0.77697		0.820773	0.82934	1.04468
	0.265298	0.494118	1.2381		0.382014	0.737714	1.3959		0.635317	0.789	0.901111		0.807542	0.703112	0.959129
	0.523638	0.552212	1.03752		0.336683	0.613313	1.19106		0.426143	0.460605	1.00771		0.536888	0.742292	1.26857
	0.748642	0.927183	0.808046		0.553619	0.611774	1.01642		0.780526	0.817869	0.747542		0.929063	0.850018	0.950695
	0.651946	0.725226	1.19365		0.827099	0.609333	1.04156		0.822207	0.770487	0.925543		0.614197	0.678142	1.40214
	0.784401	0.723837	1.00721		0.570012	0.494556	1.4039		0.566461	0.572033	1.0179		1.00387	0.50976	0.734721
	0.603902	0.713574	1.55828		0.802268	0.606103	0.969962		0.304006	0.673429	1.45998		0.520517	0.63489	1.10577
	0.732785	0.684008	1.11855		0.67527	0.675067	1.01462		0.390228	0.569918	0.944885		0.696085	0.589747	1.40341
	0.48575	0.808659	1.53357		1.06536	0.816469	0.621209		0.643743	0.699654	1.0991		0.723822	0.668963	1.12928
	1.07448	0.722176	0.778434		0.872174	0.751304	0.870507		0.290191	0.821893	1.19834		0.52478	0.701418	1.47102
	0.844248	0.699807	0.972479		0.664219	1.02878	1.04375		0.529948	0.822404	1.08276		1.36764	0.919027	0.627006
	0.729015	0.740094	1.22612		0.927585	0.476545	1.22196		0.381366	0.536648	0.792179		0.87032	0.572764	1.04535
	0.592502	0.596229	1.23509		0.877072	0.620861	1.03652		0.473889	0.647494	0.921554		1.03445	0.803733	0.897836
	0.440448	0.558015	1.43052		0.588499	0.69177	1.32843		0.638832	0.687102	0.769756		0.586175	0.927722	0.957792
	0.809317	0.965294	0.904965		0.48552	0.821254	1.28828		0.576403	0.717982	0.774066		0.455821	0.783417	1.24104
	0.798093	0.586242	1.14986		0.505411	0.659356	1.04133		0.440985	0.760748	0.910782		0.57573	0.787929	1.0143
	0.929978	0.607886	1.19234		0.845261	0.55078	0.982849		0.470759	0.539073	0.844754		0.914666	0.830435	0.814311
	0.417864	0.787877	1.23923		0.488593	0.431599	0.988902		0.467238	0.642434	0.823892		0.544456	0.777661	1.1752
	1.02717	0.655867	0.860478		0.993585	0.667977	0.753019		0.404521	0.878421	0.715133		0.782727	0.647788	1.25221
	0.374427	0.676048	1.01404		0.619474	0.705923	1.17361		0.297634	0.631651	0.943254		0.366287	1.029	1.6578
	0.753209	0.544694	1.10257		0.652063	0.374865	0.88734		0.960769	0.720912	0.789426		0.682683	0.912173	0.882218
	0.674849	0.852568	1.19591		0.733962	0.446176	0.872002		0.606765	0.843935	0.745189		0.627177	0.715112	1.25126
	0.702915	0.431245	1.55779		0.830743	0.599994	0.693857		0.641658	0.672533	0.888371		0.672784	0.707644	1.33556
	0.415269	0.918939	1.84598		0.52861	1.03786	1.085		0.923076	0.508461	1.02665		0.573508	0.823924	1.29098
	0.878835	0.7272	1.05388		0.435286	0.769755	0.82254		0.786274	0.69087	0.511818		0.60161	0.8523	1.29774
	0.520083	1.1037	0.757416		0.522521	0.71606	0.837003		0.6795	0.691669	0.883253		0.78086	0.575906	1.33873
	0.737574	0.923773	0.577931		0.627632	0.55767	1.15858		0.415388	0.552505	1.01874		0.796784	0.722064	1.04703
	0.681184	0.632593	1.43531		0.60459	0.561899	1.25905		0.389132	0.616878	1.27258		0.502402	0.563404	1.49539
avg	0.688113	0.707234	1.1187	avg	0.673676	0.694174	1.07833	avg	0.582285	0.689892	0.964967	avg	0.630355	0.72974	1.07584

## Sheet: Figure 1B
Caveolin-1 staining intensity (arbitrary units) for HAECs
Sample 1				Sample 2				Sample 3				Sample 4
	Upstream	Mid	Downstream		Upstream	Mid	Downstream		Upstream	Mid	Downstream		Upstream	Mid	Downstream
	0.451089	0.647989	1.48868		0.645786	0.870032	1.31341		0.418032	0.715581	1.39406		0.834556	0.66222	1.47458
	0.744973	1.13623	1.27437		0.52609	0.763485	0.992421		0.343578	0.6838	1.18601		0.283602	0.325402	1.07853
	0.38194	1.1114	1.0984		0.511987	0.701132	1.48297		0.686017	0.793306	1.1609		0.282792	0.483144	1.4835
	0.340229	0.524172	1.42077		0.578739	0.819535	1.0929		0.596229	0.783005	1.27697		0.72309	0.820244	1.12355
	0.285305	0.535761	1.51772		0.431177	0.669129	1.20381		0.442591	0.815048	1.22694		0.952776	0.546054	1.13054
	0.292085	0.823917	1.38548		0.814174	0.890179	1.08828		0.929273	0.740234	1.00176		0.793951	1.00885	0.869874
	0.61538	0.855994	1.36351		0.733938	0.510246	1.21226		0.38663	0.739845	1.72951		0.249078	0.714662	1.13091
	0.266386	0.596305	1.27251		0.708422	0.505627	1.36112		0.538831	0.740329	1.05259		0.379099	0.694528	1.12676
	0.775193	0.810654	1.37555		0.379908	0.459945	1.69761		0.223751	0.659746	1.15045		0.292823	0.66703	1.29497
	0.435291	0.352698	2.46043		0.437922	0.832571	1.26818		0.895476	0.808673	0.990218		0.457264	0.742081	1.08854
	0.241065	0.657271	1.5792		0.486741	0.973608	1.27109		0.89514	0.870681	1.01235		0.626556	0.838961	1.02013
	0.310704	0.547877	1.22976		0.957136	0.762242	0.774779		0.581484	0.676635	1.34268		0.256817	0.747498	1.22699
	0.628908	1.12772	0.993435		0.757911	1.0666	0.936785		0.711007	0.790254	0.857831		0.827912	0.723526	1.25822
	0.133894	0.29875	1.09394		1.03384	0.985265	0.743392		0.379332	0.464551	1.34951		0.26838	0.585414	1.29585
	0.350539	0.647554	1.26788		0.41824	0.967118	1.21159		0.3823	0.704734	1.61736		0.748	0.850362	0.902919
	0.585965	0.597892	1.47157		0.382907	0.34541	1.12438		0.636667	0.696945	1.14054		0.516144	0.855234	1.02019
	0.391113	0.56048	1.45058		0.353662	0.752107	1.09641		0.665968	0.832188	1.21096		0.800088	0.674674	1.14628
	0.562522	0.959686	1.10874		0.387002	0.704103	1.2831		0.760989	0.869013	1.10417		0.308507	0.618044	1.32222
	0.621149	0.683528	1.28681		1.23079	0.712102	0.758693		0.454971	0.77073	1.16933		0.325494	0.732521	1.27554
	0.561481	0.665449	0.946529		0.347437	0.770981	1.13539		1.20256	0.397719	1.1706
avg	0.448761	0.707066	1.35429	avg	0.60619	0.753071	1.15243	avg	0.606541	0.727651	1.20724	avg	0.52247	0.699498	1.17211

## Sheet: Figure 1H 
Caveolin-1 cluster index (arbitrary units)
Sample 1				Sample 2				Sample 3				Sample 4
	Upstream	Mid	Downstream		Upstream	Mid	Downstream		Upstream	Mid	Downstream		Upstream	Mid	Downstream
	0.82061	1.60965	8.49505		0.744756	1.63522	7.83521		2.33538	1.6964	2.89921		0.530976	2.04982	13.5495
	0.794349	0.99638	3.34363		1.75037	3.59955	8.77604		1.14861	3.92731	21.0345		1.41768	1.42156	5.03023
	2.055	1.61786	11.4635		0.456692	1.48391	5.85291		0.611691	1.16505	2.56103		1.23912	6.02351	14.7754
	0.541229	1.0496	5.35454		2.51981	2.29538	5.78629		1.16967	2.25256	3.08493		0.392194	1.65544	2.75366
	1.18704	2.86228	7.62779		1.54619	2.94012	3.87875		0.722533	1.75566	3.10447		0.911825	1.64513	5.88853
avg	1.07965	1.62716	7.25691	avg	1.40356	2.39084	6.42584	avg	1.19758	2.1594	6.53684	avg	0.89836	2.55909	8.39946

## Sheet: Figure 2C
Cells (%) with Ca2+ activity
Inactive	Active
24.0385	75.9615
43	57
53.1	46.9
65.28	34.6154
50.4938	49.501
43.529	56.47

## Sheet: Figure 3A
IoD values for HAECs in low flow and high flow regions of y-slide
LOW FLOW				HIGH FLOW
Upstream	Mid	Downstream		Upstream	Mid	Downstream
1.08839	1.14422	1.49756		0.436878	0.332369	2.43209
1.56793	0.613283	0.0929187		0.874562	1.2293	1.43232
0.982726	1.12416	1.09364		2.49056	1.13238	1.13561
0.949978	0.97886	1.12814		3.31364	0.729417	1.6244
0.708077	1.08659	1.38114		0.92379	0.905664	1.76975
1.0391	1.31553	1.16543		1.04701	1.08554	0.955286
0.690519	1.39111	1.08008		0.637994	0.738282	4.08707
1.14033	1.26907	1.75234		0.104885	0.102668	3.55414
1.93559	1.18756	0.885817		0.526541	0.523382	2.60068
1.25823	1.10123	0.904762		0.997051	1.04389	1.31294
1.73757	1.25024	1.38928		0.836115	0.196195	2.47159
0.5899	0.696125	3.9221		1.05584	0.92669	2.13779
1.25345	1.45489	1.17972		0.69693	0.822702	3.92653
1.15661	1.03569	1.03749		0.83142	0.512623	4.43202
1.26184	1.12579	1.14117		0.58002	0.49349	5.31396
1.05366	1.32037	1.02208		1.05635	1.41125	2.86291
0.108354	0.674621	1.82536		0.860234	0.817873	4.52425
0.988818	1.21772	1.39826		1.05384	1.07938	1.257
1.08809	1.31877	1.45336		3.29368	0.465181	3.78255
0.986546	1.11688	1.01945		0.772781	0.883032	3.15503
1.52253	1.19643	1.33243		0.240794	0.252306	2.36589
1.01285	1.34935	1.2074		1.11476	1.42153	1.11335
0.353979	2.35649	1.00399		0.2873	0.489637	1.2473
1.8844	1.61343	0.940208		0.982314	0.94764	1.48682
0.886431	1.45937	1.71626		1.23523	0.916709	0.985488
1.73041	1.41113	1.14126		1.27521	1.17598	0.976573
1.25636	1.02492	1.02812		1.14234	2.37198	0.396403
0.893197	0.935459	2.74641		1.13363	1.14905	1.48274
1.31931	1.28521	1.71043		3.2635	0.0469528	0.0499352
0.797438	1.48848	1.92223		0.0768915	2.19945	0.10684
1.15685	1.46632	0.999138		0.572685	1.74093	4.41618
1.30154	1.6026	0.572112		0.46467	0.888305	6.1154
0.0423002	0.0505976	2.19454		0.672942	1.00182	5.36324
1.52156	1.14334	1.21821		0.538571	1.26053	2.02502
1.00662	0.952836	1.65137		0.646142	1.05768	2.92603
1.09565	1.08987	1.30178		1.19804	1.01413	0.576796
0.920404	1.41892	2.40228		0.718501	1.23751	1.63771
1.14996	1.14237	1.94337		0.587507	1.10596	1.39215
2.55825	1.065	1.04934		0.827034	1.30163	0.61495
1.05561	0.974409	1.73961		0.726807	1.03683	1.03249
1.22756	1.23561	1.09176		0.973899	1.03063	0.599397
1.28684	1.3107	1.16163		0.660035	1.20134	0.638054
1.72054	1.31458	1.49551		3.22646	1.24238	0.639487
0.702435	0.862498	1.5902		0.413185	0.588955	2.59815
1.37779	1.30993	0.392418		2.3527	0.695295	0.323116
4.10002	1.23339	0.351094		1.39721	1.11568	0.959826
0.954037	1.08438	1.40365		0.536638	1.36756	0.920596
0.990781	1.00749	0.933059		1.75918	1.28972	1.72719
1.01471	0.957452	1.243		0.58989	1.01709	1.40051
0.819448	0.881669	1.49122		0.687663	0.93626	1.11625
0.952476	0.945068	0.967907		0.669558	1.1083	0.994538
1.14709	0.96284	1.00607		0.800906	1.36116	1.80715
0.978324	1.21893	1.05684		1.20588	1.81755	1.87053
0.7965	1.04814	1.03412		0.463386	1.21833	0.649929
0.975859	2.20354	1.01501		0.964817	1.48774	1.66772
0.811505	1.09789	1.07519		0.848476	1.25308	0.688834
0.986698	1.07417	0.721328		0.815949	1.24099	0.773479
0.548276	1.20242	0.611286		0.673408	1.16086	1.15413
0.685602	1.35454	0.489604		1.00528	0.791168	3.96236
0.89213	1.27615	0.756779		0.592595	0.939731	1.38854
0.761127	1.09141	1.00686		0.453108	0.49859	4.47175
0.770663	0.757824	1.11935		0.439636	1.35043	0.650377
1.46637	0.959891	0.578824		0.444393	0.771134	1.27994
0.619466	1.29166	0.779559		2.91945	1.04511	3.28553
0.829565	1.20589	0.866522		0.90408	1.41103	0.527037
0.77027	1.20173	0.854457		0.248246	0.481611	8.13108
0.859386	1.0807	0.741826		0.340398	0.520749	1.86815
0.803735	1.2456	0.775815		0.957844	1.54633	1.16375
0.852679	1.23959	0.891089		1.04362	3.97816	0.810157
0.871486	1.10554	0.739654		1.1482	1.35636	3.84552
0.532638	1.46208	0.683432		0.637183	0.7536	4.10983
0.911049	1.0175	0.856613		1.69159	1.02743	2.80813
0.764515	1.15491	1.01481		1.02459	1.47148	1.28029
0.842364	1.30325	0.793361		0.870413	1.30842	5.13541
0.646285	1.06499	1.16993		0.641131	1.01473	2.81639
0.502705	1.03756	1.12656		0.685877	1.14724	2.32605
0.758912	0.992634	2.66143		0.729697	1.31397	0.689133
0.761943	1.31492	0.752937		4.71932	0.822929	0.593067
0.58943	1.13735	1.14079		0.851813	1.23419	1.31412
0.619072	1.24486	0.975799		1.13794	1.08249	0.93653
0.818645	1.26436	0.740611		0.609016	1.15884	0.923614
0.401739	1.00626	1.12993		1.03459	1.46274	0.993924
1.92627	1.12614	1.09564		0.616083	1.01541	3.45319
0.547029	1.25328	1.47646		4.33264	1.01175	1.1255
0.706585	1.15943	0.954069		0.932441	0.981048	0.67232
1.44501	1.25309	0.847872		1.01827	1.23351	1.00472
0.598043	1.08279	0.928732		1.04644	1.34043	1.37085
0.666226	1.31943	0.791938		0.686238	0.888033	1.26684
0.961682	1.18042	0.632395		1.23544	1.39362	0.972448
0.57547	1.38029	0.57308		0.466379	1.35929	1.05344
0.529102	1.17795	1.22259		0.601074	1.45741	2.2031
0.725917	1.09771	0.880523		4.111	0.984849	0.4908
0.575408	1.2591	0.985983		0.789048	0.777324	4.01968
0.644387	1.0219	1.01727		0.381175	0.474124	4.97836
0.957644	1.04897	1.0088		0.753676	1.17827	0.959653
1.03373	0.938032	0.660874		0.826144	1.58208	0.843042
0.590737	1.02745	0.949616		0.687701	1.41055	0.720672
0.851377	1.22512	1.08552		2.45105	1.33729	1.75535
0.827968	1.07675	0.681435
2.11961	0.802364	1.03479
0.47197	0.880022	1.37746
0.713119	0.972441	0.968455
1.03731	1.17168	1.15584
4.88461	0.661148	0.726016
0.796981	1.0698	1.04449
0.819912	1.07879	0.836365
0.693989	0.802454	1.13688
0.756507	1.06379	0.901435
0.868895	1.0298	1.0506
0.756169	0.962751	1.03391
0.683308	1.20054	0.933322
0.704792	1.07654	0.969739
1.18978	1.03781	1.00342
0.787774	1.04109	0.923372
1.98408	1.01517	0.930471
0.909347	2.12344	1.09277
0.930868	0.853445	0.895863
0.700006	1.04531	1.06538
1.00488	1.02907	0.852114
0.853658	1.08074	0.996382
0.209492	0.671447	2.46601
0.646723	1.37085	0.58917
0.993117	0.93408	0.891111
0.55384	1.32432	1.00345
0.831495	1.32011	0.858778
0.614282	1.25747	0.771896
0.757961	1.26398	0.630454
0.810807	1.30376	0.832614
1.06368	1.01704	0.810268
0.929115	1.19997	0.75277
1.02371	1.10698	0.830731
0.940464	1.07739	0.692117
0.822206	0.950962	1.06754
1.08679	1.01349	0.735625
0.446756	1.47905	0.83926
1.0177	1.15052	0.676427
0.829571	1.03062	0.899782
0.590264	0.87628	1.55338
0.803305	1.13972	0.872776
0.762189	1.10996	0.970489
0.712233	1.08987	0.910086
1.00591	1.00726	0.830376
0.85355	1.27837	0.868729
1.01928	1.13383	0.647368
0.636855	1.01375	1.003
0.816682	0.947967	1.31217
1.1308	0.926407	0.705003
0.854575	1.24859	1.08894
0.625365	1.12132	1.04885
1.04329	1.16608	0.691596
0.819026	0.906226	1.25129
1.13084	1.08485	0.834697
1.16624	1.07816	0.656667
0.692545	1.31068	0.689461
0.592103	1.40747	0.747999
0.795599	1.46469	0.759065
0.592855	1.33751	0.895065
0.756121	1.03542	1.28803
1.03136	1.04199	0.838156
0.635796	1.41744	0.711639
0.721219	1.22357	0.796402
1.08571	1.02259	0.812462
0.355756	0.980764	1.19321
1.2213	1.37312	1.76343
1.26683	0.751594	0.667068
0.961164	1.17293	0.811661
0.932232	1.12805	1.13372
0.560179	1.34677	0.94879
0.319741	1.69765	0.591192
0.77774	1.13516	1.04713
0.584834	1.03227	1.18724
0.852717	1.13803	0.930968
0.857077	1.10848	1.11239
2.9834	0.745361	0.63558
0.733495	1.45373	0.53227
0.941182	1.38097	0.544393
1.13993	1.0362	0.566887

## Sheet: Figure 4A
Aspect ratio for flow aligned and patterned HAECs
	Flow aligned				Patterned
	Sample 1	Sample 2	Sample 3	Sample 4	Sample 1	Sample 2	Sample 3	Sample 4
	7.01577	7.08364	5.29903	4.83866	3.22311	4.49667	6.66802	3.05856
	6.1105	3.8357	7.03778	3.70831	10.6551	5.67479	8.22671	6.36061
	9.21509	5.50626	4.95191	2.66215	3.62841	3.35044	6.1883	6.27201
	7.45354	6.42442	6.93007	7.19234	2.19103	2.29911	8.05417	3.7312
	7.99287	5.39402	7.01735	4.10071	7.75445	3.84065	4.32484	5.80123
	3.4999	7.44659	5.83634	5.04582	4.03747	2.98967	5.41174	2.24266
	6.1529	5.72555	1.8461	4.94587	2.28091	3.72737	7.32773	11.75
	7.42838	4.95123	5.77463	2.09535	2.13553	6.69468	7.04397	3.50903
	3.90172	6.73975	5.37843	1.86866	5.83449	8.57883		4.95992
			6.32231	4.22876
avg	6.53008	5.9008	5.6394	4.06866	4.63783	4.62802	6.65569	5.29836

## Sheet: Figure 4C
Quantification of mean intensity (arbitrary units) for Caveolin-1 and p-eNOS for HAECs on lined pattern slide
Caveolin-1
Sample 1				Sample 2				Sample 3				Sample 4
	Left	Mid	Right		Left	Mid	Right		Left	Mid	Right		Left	Mid	Right
	1.83804	0.870442	0.70677		1.6217	0.437481	1.37043		1.2581	0.617033	1.36393		0.878241	0.778193	1.2025
	0.679242	0.588976	1.2896		1.14049	0.416282	1.79357		1.27031	0.482084	1.42924		0.617294	1.28201	0.638598
	1.33486	0.546661	1.32303		0.832632	0.787319	1.51507		1.42646	0.750273	0.721668		1.2123	0.796764	1.02252
	1.24322	0.621511	1.44082		0.666878	0.729134	1.46888		1.24446	0.854834	0.748693		0.691186	0.933342	1.08654
	1.15576	0.740689	1.39398		1.23104	0.923279	0.632		0.934921	0.428192	0.831144		1.62741	1.16132	0.486384
	0.525036	1.09764	1.46774		1.2001	1.28424	0.187949		1.4974	0.504922	1.06931		0.485958	0.523979	1.6634
	1.90824	0.899903	0.358372		1.68952	0.919327	0.933252
avg	1.24063	0.766546	1.14004	avg	1.19748	0.785294	1.12874	avg	1.27194	0.606223	1.02733	avg	0.918732	0.912601	1.01666
p-eNOS
Sample 1				Sample 2				Sample 3				Sample 4
	Left	Mid	Right		Left	Mid	Right		Left	Mid	Right		Left	Mid	Right
	0.440234	0.378733	0.614807		0.989934	0.759459	0.954987		0.807054	0.787539	0.96303		0.966066	0.697262	0.847524
	0.499047	0.56309	1.07039		0.665955	0.455897	0.977185		1.00769	0.548951	0.844039		0.48219	0.797205	1.07585
	1.07329	0.638014	0.724411		0.766809	0.866108	0.938962		0.951632	0.831607	0.642601		0.780285	0.654368	0.782311
	0.912576	0.624092	1.2348		0.754082	0.764787	1.25615		0.79649	0.813414	0.50677		0.854806	0.542765	1.19556
	0.856152	0.66825	0.829388		0.772588	0.770359	0.948258		0.656553	0.698349	0.754883		0.606962	0.785008	0.773102
	0.603322	0.965537	0.962392		1.52734	0.535235	0.37325		0.870273	0.700502	0.676369		0.650177	0.815587	0.57721
	1.27589	0.875965	0.680117		1.22741	1.01647	0.733735
avg	0.808645	0.673383	0.873758	avg	0.95773	0.738331	0.883218	avg	0.848282	0.73006	0.731282	avg	0.723414	0.715366	0.87526

## Sheet: Figure 5C
Quantification of TRPV4 staining intensity (arbitrary units)
Total TRPV4 protein level
	Low flow	High flow
	1462	1701
	1394	1694
	1503	1486
Distribution of TRPV4 protein
	Sample 1						Sample 2						Sample 3						Sample 4
	Upstream		Mid		Downstream		Upstream		Mid		Downstream		Upstream		Mid		Downstream		Upstream		Mid		Downstream
	Low flow	High flow	Low flow	High flow	Low flow	High flow	Low flow	High flow	Low flow	High flow	Low flow	High flow	Low flow	High flow	Low flow	High flow	Low flow	High flow	Low flow	High flow	Low flow	High flow	Low flow	High flow
	0.797199	0.595712	0.915754	1.36606	0.834877	0.504377	0.987406	0.762504	1.07677	1.49857	0.713543	0.353116	0.655801	0.435137	1.05836	0.910909	1.10524	1.367	0.595383	0.59756	0.820641	1.28439	1.47954	0.81594
	0.797286	0.61733	1.04747	1.2473	1.09667	0.706362	0.859954	0.316584	1.02265	0.755206	0.671065	1.475	0.731692	0.557549	1.00669	0.992966	1.11531	1.07782	0.886095	0.848733	1.17598	1.16078	1.04319	1.10494
	1.11298	0.469998	0.876322	1.0713	0.670311	1.26191	1.0098	0.979745	0.87668	1.1432	0.728777	0.373718	0.925693	0.670576	0.880116	1.18699	0.917694	1.20263	0.631732	0.74877	1.05044	1.28219	1.08022	0.514765
	0.817268	0.582049	1.09612	1.28754	0.951799	0.89975	0.908903	0.416158	0.980607	1.02473	1.06603	1.26261	0.748799	0.967694	0.89759	1.31967	0.904996	0.335487	1.07706	0.602531	1.17654	1.35384	0.206815	1.19669
	0.706084	0.589697	0.753232	0.887814	1.08594	1.37039	0.853431	0.980904	1.15977	1.21293	0.882267	0.54119	0.522487	0.83963	1.12944	0.987574	1.0632	1.20942	0.85358	0.535049	0.952429	0.980098	0.9169	1.10751
	0.467507	0.934978	1.09992	1.18115	1.14788	0.355784	0.427371	0.497957	1.16002	1.02844	1.28519	1.03899	0.919487	0.390731	0.907908	0.710508	0.961524	1.53804	0.848387	0.418179	1.22884	1.35532	0.575812	0.854885
	0.532038	0.330519	0.862338	0.811368	1.08119	1.46917	1.09603	0.384094	0.94159	0.905264	0.8003	1.0705	0.892423	0.324885	0.792356	1.19795	0.699474	1.16627	1.19405	0.822196	0.800994	1.37875	0.257461	0.769801
	0.912559	0.364049	1.0935	0.999467	0.766993	1.21178	0.818164	0.937937	1.05851	1.12728	0.745451	0.706139	1.05728	1.10914	1.05728	0.814167	0.921301	0.449873	0.757219	1.12497	0.892036	1.27856	1.11312	0.229067
	0.922935	0.221876	0.957366	0.935034	0.877527	1.07714	1.05932	0.876166	0.848678	1.38089	0.933565	0.467277	0.933788	0.306517	1.17557	0.965024	0.723782	1.23764	1.08357	0.335412	0.939584	1.08327	0.824598	1.19972
	0.705706	0.728824	0.605882	1.2772	1.53466	0.647845	0.566017	0.995807	1.17104	1.05178	0.911094	1.29813	0.822652	1.10913	0.96269	0.64416	0.948573	0.516735	0.767484	0.24742	1.19538	1.00987	0.823276	1.20721
	0.594278	0.540591	1.45768	0.769521	0.990374	1.54873	0.963864	1.13442	1.22904	0.866583	1.09411	0.524165	0.868493	0.276545	1.29232	0.776986	0.81138	1.38201	1.11558	1.08216	1.13316	0.688615	0.512348	0.890033
		0.981417		1.16378		0.414574		0.407886		1.05305		1.08472		0.620966		1.05511		1.24424		0.405452		0.718994		1.63461
		0.56259		1.28076		0.58543		0.511706		1.00308		1.03875		0.771675		1.24151		0.396661
		0.269271		0.731335		1.36239		0.73538		1.3262		0.380695		0.337547		0.885256		1.27167
		0.790214		1.40809		0.525314		0.54215		1.19136		1.22182		0.774166		1.30729		0.739291
avg	0.760531	0.571941	0.97869	1.09452	1.00348	0.929396	0.868206	0.698627	1.04776	1.10457	0.893762	0.855788	0.825327	0.632793	1.01457	0.999737	0.924771	1.00899	0.891831	0.64737	1.03327	1.13122	0.803026	0.960431

## Sheet: Figure 5D
Quantification of TRPV4/Caveolin-1 association by proximity ligation assay
TRPV4/Caveolin-1 puncta
Sample 1			Sample 2			Sample 3			Sample 4
	Low flow	High flow		Low flow	High flow		Low flow	High flow		Low flow	High flow
	130	454		265	208		152	240		42	559
	172	248		38	384		176	222		173	343
	161	201		159	407		37	354		78	268
	118	272		163	220		165	127		109	233
	328	454		255	244		67	226		78	169
	80	329		125	228		149	212		110	213
	75	208		240	179		104	233		104	176
	117	165		115			224	214		327
										81
avg	147.625	291.375	avg	170	267.143	avg	134.25	228.5	avg	122.444	280.143
Distribution of puncta- Low flow
Sample 1				Sample 2				Sample 3				Sample 4
	Upstream	Mid	Downstream		Upstream	Mid	Downstream		Upstream	Mid	Downstream		Upstream	Mid	Downstream
	0.585167	0.86177	0.922009		0.918827	0.967507	0.557053		1.01904	0.689358	0.776929		0.611838	0.872072	0.788902
	0.653696	0.854309	0.860018		1.00251	0.787058	0.630551		1.01644	0.756955	0.771802		0.753632	0.846157	0.766993
	1.05909	0.782508	0.812176		0.874683	0.78623	0.922486		0.888314	0.863302	0.534884		0.945074	0.796735	0.793027
	0.873026	0.895345	0.775676		0.58003	0.791894	0.91904		0.801206	0.909319	0.748719		0.79568	0.891866	0.737498
	0.775833	0.810749	0.920979		1.00039	0.79424	0.863249		0.868204	0.866543	0.790592		0.768609	0.741539	0.811588
	0.842242	0.903672	0.813308		0.50611	0.786345	1.13859		0.916223	0.885948	0.933728		0.805687	0.878538	0.76928
	0.693183	0.854154	0.721943		0.81338	0.743285	0.908775		0.926777	0.778087	0.67243		0.681013	0.834724	0.673745
	0.574488	0.796141	0.871654		0.997163	1.06054	0.755691		0.655279	0.784915	1.01143		0.87739	0.803816	0.633652
					0.866992	0.838981	0.739166		0.446131	0.967975	0.71811		0.716113	0.877188	0.705157
					1.00217	0.828673	0.638914		0.59936	0.777383	1.01917
					0.764403	0.926086	0.554525
avg	0.757091	0.844831	0.83722	avg	0.847878	0.84644	0.784367	avg	0.813697	0.827978	0.797779	avg	0.772782	0.838071	0.742204
Distribution of puncta- High flow
Sample 1				Sample 2				Sample 3				Sample 4
	Upstream	Mid	Downstream		Upstream	Mid	Downstream		Upstream	Mid	Downstream		Upstream	Mid	Downstream
	0.820766	1.26569	1.2249		0.939765	1.18593	1.28758		1.00158	1.22055	1.24073		1.03866	1.20944	1.09544
	0.91149	1.10755	1.55012		0.898797	1.04447	1.21162		0.826755	1.09548	1.23752		1.13758	1.11387	1.22664
	0.922077	1.26084	1.38272		0.881157	1.2263	1.25188		0.817417	1.19703	1.23474		0.823612	0.992795	1.2451
	1.02277	1.28126	1.44216		0.798706	1.05745	1.30869		0.927866	1.20422	1.17018		0.80848	1.05434	1.19875
	0.948718	1.00877	1.52474		0.983683	1.05245	1.19863		1.20067	1.20137	1.23904		1.02655	1.13029	1.13812
	0.988725	1.33725	1.42092		1.03372	1.09459	1.19605		1.01126	1.23011	1.15205		1.10901	1.13413	1.18955
	1.07149	1.2287	1.36872		0.886063	1.05189	1.12102		0.981777	1.21504	1.15674		0.812463	0.944325	1.23326
	1.13631	1.21486	1.31763		0.916374	1.1258	1.37626		0.917987	0.945193	1.42744		0.784063	1.00335	1.33033
	0.893153	1.23385	1.52587		1.01856	1.21141	1.38723		0.939513	1.04449	1.31466		0.861443	1.12717	1.22422
	1.05438	1.07368	1.39501		0.934662	1.24933	1.0873		0.843949	1.14274	1.41176		1.03141	1.08541	1.24649
	1.0645	1.34201	1.30382		1.13251	1.22597	1.27849		1.06914	1.058	1.39115		0.709404	0.91283	1.15399
	1.29351	1.24617	1.33432		1.06237	1.05898	1.44864		0.92769	1.13805	1.16218		1.01145	1.00119	1.1857
	1.34677	1.24566	1.50154		1.00783	1.10077	1.26053		1.02482	1.13829	1.26765		0.995563	1.07965	1.17481
	1.22577	1.18778	1.15174		0.958127	1.10124	1.16947		0.907303	1.1241	1.27551		0.944401	1.05183	1.15446
	1.23019	1.20181	1.22885		0.61387	1.11218	0.928221		0.980472	1.01723	1.16948		1.22224	1.13923	1.1432
	1.02318	1.2224	1.32316		0.891056	1.02001	1.25087		1.10412	1.14544	1.07552		1.00224	1.16921	1.35649
	1.20297	1.27678	1.35894		0.933111	1.18732	1.22453		1.03589	1.05671	1.05593		0.957611	1.07826	1.20382
	0.860748	1.20005	1.25457		0.590486	0.888544	1.46568		0.775305	0.999741	1.16202		0.856674	1.23884	1.24708
	0.99144	1.13166	1.26903		0.910708	1.10731	1.02212		1.11329	1.05247	1.30154		0.928218	1.17365	1.12976
	0.867531	1.1416	1.22123		0.873429	0.870596	1.16426		0.908574	0.986404	1.31866		0.881544	1.01962	1.22012
	0.991771	1.16464	1.32808		0.91735	1.0913	1.32194		1.05816	0.990956	1.37857		1.11119	1.02181	1.26982
	1.12531	1.15278	1.19849		1.2122	0.946727	1.11357		0.95338	1.20531	1.25731		1.05678	1.18441	1.23543
	1.22863	1.1786	1.29238		1.01302	1.17481	1.2351		0.89775	1.09462	1.29987		0.901211	1.15292	1.15733
					0.691568	1.20028	1.35651
avg	1.05314	1.20454	1.3443	avg	0.920797	1.0994	1.23609	avg	0.96629	1.10885	1.24784	avg	0.957035	1.08776	1.20695

## Sheet: Figure 6C
Quantification of DAF-FM signal intensity (arbitrary units) for Nitric Oxide levels
Control	MβCD
410	331
382	327
391	319

[truncated: 48 more sheets: Figure 6E, Figure 6F, Figure 7C, Figure 7D, Figure 7E, Figure 7F, Figure 8A, Figure 8B, Figure 8C, Figure 8E, Figure 9B, Figure 9C, Figure 9D, Figure 10B, Figure 10C, Figure 10D, Supplemental Figure 1A, Supplemental Figure 1B, Supplemental Figure 1D, Supplemental Figure 1E …]
